# Supplementary material for: Extreme Bendability of Atomically Thin MoS2 Grown by Chemical Vapor Deposition Assisted by Perylene-Based Promoter
Source: Nanomaterials (Basel). 2022 Nov 17;12(22):4050. doi: 10.3390/nano12224050 (PMC9697825; doi:10.3390/nano12224050)
Supplement: Supplementary file 1 [file nanomaterials-12-04050-s001.zip]

Archive with 1 entries (1 files):
- nanomaterials-1973715-supplementary.pdf
